# Supplementary material for: IL-13 induces loss of CFTR in ionocytes and reduces airway epithelial fluid absorption
Source: J Clin Invest. 2024 Sep 10;134(21):e181995. doi: 10.1172/JCI181995 (PMC11527443; doi:10.1172/JCI181995)
Supplement: Supporting data values [file jci-134-181995-s140.xlsx]

## Sheet: 1B
%Goblet Cells	DMSO
Control (Day of treatment)
Day 1	Day 3	Day 7	Day 10	Day 14	Day 17	Day 18	Day 28
1.29	0.32	0.23	0.082	0.13	0.087	0.1	0.0123333
	0.073		0.14		0.046		0.086
	0.12		0.035		0.056		0.21
	0.53		0.11
IL-13 (Days of treatment)
Day 1	Day 3	Day 7	Day 10	Day 14	Day 17	Day 18	Day 28
1.93	16	3.48	20.1	7.62	11.8	9.63	11.4333
	1.45		3.21		4.23		17.3667
	4.75		3.86		10.8		20.9
	0.73		5.93		10.3
Each data point represents an epithelial culture from a human donor. Not all donors were tested at all timepoints.

## Sheet: 1D
Isc (μA cm–2)
Control
	Baseline	Amiloride	FSK/IBMX	Ani9	CFTRinh-172	Bumetanide
Donor 1	92.385	10.0893	17.2933	14.8519	2.33968	-2.04375
Donor 2	215.269	16.2113	23.7667	22.8419	6.72311	-0.98951
Donor 3	99.7185	19.8364	21.6582	20.604	9.95983	3.16273
Donor 4	124.281	20.3636	20.0306	17.2471	5.48392	-0.06473
Donor 5	40.4959	12.4012	12.1885	5.45617	-0.27743	-4.67936
IL13
	Baseline	Amiloride	FSK/IBMX	Ani9	CFTRinh-172	Bumetanide
Donor 1	97.9522	91.1736	150.211	144.135	64.1054	6.87108
Donor 2	156.601	143.146	186.028	177.668	121.478	8.91483
Donor 3	100.944	89.1576	88.6859	83.0263	49.8176	6.12201
Donor 4	107.255	94.7802	97.3233	82.4067	62.3391	5.82608
Donor 5	123.189	107.477	108.643	81.3062	43.6309	7.77736

## Sheet: 2E
Log2 (Cells/cm2)
Control
	Basal	Ciliated	Non-Gob Sec.	Goblet	Ionocytes	Other
Donor 1	16.1339	12.799	15.3542	6.835	6.93664	15.7072
Donor 2	16.1846	14.1026	15.1851	8.40408	7.22882	14.9143
Donor 3	15.2766	11.2638	14.0141	8.35692	6.93243	14.1104
Donor 4	16.3028	11.1977	13.502	6.95128	6.29921	15.093
Donor 5	15.4893	10.8017	14.5811	8.5068	5.90689	13.6773
IL-13
	Basal	Ciliated	Non-Gob Sec.	Goblet	Ionocytes	Other
Donor 1	16.0392	10.2054	13.5993	15.1833	5.00643	14.0569
Donor 2	16.469	9.48281	12.3806	15.8998	5.90689	14.0935
Donor 3	16.7729	9.23139	14.0191	15.4865	5.71425	15.9925
Donor 4	16.792	10.6382	14.1503	16.0584	4.64386	16.6721
Donor 5	16.5478	9.1453	12.6626	15.1576	3.90689	14.0908

## Sheet: 2F
CFTR (2^ ∆∆Ct)
Control	Il-13
-0.203915	0.239929
0.157565	0.499197
0.631344	1.32109
-0.348832	0.951995
-0.236163	1.37956

## Sheet: 2G
BSND (2^ ∆∆Ct)
Control	Il-13
1.90874	1.16056
-1.10035	-1.81196
0.0170749	-0.686088
-0.584049	-1.5951
0.265645	-0.241414

## Sheet: 3A
Cells/cm^2
Nuclei
Day 0	Day 4	Day 6	Day 12
786878	1.08929e+06	864750	1.09776e+06
884726	321687	1.12677e+06	1.08641e+06
1.0145e+06	1.15995e+06	1.21844e+06	1.00369e+06
783988		1.02939e+06	1.09239e+06
1.05718e+06			1.24402e+06
311583			1.13954e+06
CFTR+ cells
Day 0	Day 4	Day 6	Day 12
3188.58	26218.4	193725	178023
9365.63	12085.6	126986	344687
10546.2	19019.9	73231.1	173331
15321.4	11557.2	181000	183595
17918.2		158408	159754
2575.61			179236
1320.83			185642
%CFTR (CFTR+ cells / Nuclei)
Day 0	Day 4	Day 6	Day 12
0.316456	2.40694	22.4024	16.2168
0.779077	3.75693	11.2699	31.7273
1.01169	0.819859	6.01023	17.2694
1.95429		17.5832	16.8067
1.69492			12.8417
0.826621			7.86439
Each data point represents an epithelial culture from a human donor. Not all donors were tested at all timepoints.
Values and ratios were calculated within Imaris as independent analyses, such that values from one measurement do not depend on previous measurements.

## Sheet: 3C
Cells/cm^2
Goblet Cells (MUC5AC+)
Day 0	Day 4	Day 6	Day 12
519.369	10697	83358.8	109074
259.685	19080.8	100238	95634.4
1038.74	93297.9	86215.3	150260
49.531	5283.3		140206
44.0275
CFTR+ goblet cells (MUC5AC+ CFTR+)
Day 0	Day 4	Day 6	Day 12
519.369	10697	81800.7	105428
259.685	19080.8	98939.9	95546.4
1038.74	81446.9	86215.3	148005
49.531	5151.22		127526
44.0275
%CFTR (CFTR+ goblet cells / Goblet cells)
Day 0	Day 4	Day 6	Day 12
100	100	98.1308	96.8071
100	100	98.7047	99.9122
100	95.4023	100	99.0355
100	97.5		90.9562
100
Each data point represents an epithelial culture from a human donor. Not all donors were tested at all timepoints.
Values and ratios were calculated within Imaris as independent analyses, such that values from one measurement do not depend on previous measurements.

## Sheet: 3E
Cells/cm^2
Ciliated Cells (Tubulin+)
Day 0	Day 4	Day 6	Day 12
141674	43387.3	66479.3	47159.9
166516	91845	90889.7	79258.3
161307	146656	179182	150615
171973			63456
183690			45056.1
386638			133323
			121472
CFTR+ ciliated cells (Tubulin+ CFTR+)
Day 0	Day 4	Day 6	Day 12
1013.19	2224.99	13503.6	2962.93
1890.15	5925.48	10387.4	2222.2
4877.2	8888.22	5193.69	7407.32
1358.01			7654.23
2962.74			2224.99
8888.22			13332.3
			8888.22
%CFTR (CFTR+ ciliated cells / Ciliated cells)
Day 0	Day 4	Day 6	Day 12
0.905126	5.12821	20.3125	6.28272
5.90385	8.33333	11.4286	2.80374
2.86664	4	2.89855	4.91803
0.780484			12.0623
1.23457			4.93827
2.29915			6.81818
			5.95238
Each data point represents an epithelial culture from a human donor. Not all donors were tested at all timepoints.
Values and ratios were calculated within Imaris as independent analyses, such that values from one measurement do not depend on previous measurements.

## Sheet: 3F
Cells/cm^2
Ionocytes (Barrtin+)
Day 0	Day 4	Day 6	Day 12
1409.1	1915.2	1298.42	246.911
1896.54	3434.15	1558.11	493.821
2338.56	1584.99	259.685	1234.55
1441.74		1817.79	246.911
3375.9		779.054	858.537
1817.79		779.054	1320.83
1386.87			1056.66
4490.81
CFTR+ Ionocytes (Barrtin+ CFTR+)
Day 0	Day 4	Day 6	Day 12
1285.65	1320.83	519.369	0
1896.54	2377.49	779.054	0
2256.26	990.619	0	246.911
1441.74		519.369	0
3375.9		259.685	0
1817.79		519.369	66.0413
1320.83			0
4292.68
%CFTR (CFTR+ ionocytes / Ionocytes)
Day 0	Day 4	Day 6	Day 12
83.3333	68.9655	40	0
100	69.2308	50	0
96.9697	62.5	0	20
100		28.5714	0
100		33.3333	0
100		66.6667	5
95.2381			0
95.5882
Each data point represents an epithelial culture from a human donor. Not all donors were tested at all timepoints.
Values and ratios were calculated within Imaris as independent analyses, such that values from one measurement do not depend on previous measurements.

## Sheet: 4A
ASL Vol (µL · cm-2)
Control	IL-13
3.63596	6.36208
4.01856	4.86725
2.77885	4.56284
5.0542	5.133
3.26725	7.13023
2.17754	6.26245
4.71552	8.71846
3.56795	6.00368
4.30147	7.38649

[truncated: 13 more sheets: 4B, 5B, 6D, 6E, 6F, 7G, 7H, 7I, 7J, S1B, S1D, S3B, S3C]
